# Supplementary material for: Accessible, fast and easy fabrication of hydrophilic-in-hydrophobic microdroplet arrays
Source: PLoS One. 2022 Feb 25;17(2):e0263282. doi: 10.1371/journal.pone.0263282 (PMC8880433; doi:10.1371/journal.pone.0263282)
Supplement: S1 Data — (XLSX) [file pone.0263282.s002.xlsx]

## Sheet: Figure 4
FIGURE 4 - Photoresist spot diameters
														mean	sd		increase		average increase		CV%		Average CV%
	Photomask spot diameters					Measured spot diameters
HARD
	4		5.12	5.6	4.55	5.12	4.55	5.12	4.55	5.12	5.6	5.12		5.045	0.371383		1.045		1.47383		7.3614		5.12146
	6		7.4	6.83	7.4	6.83	6.83	7.4	7.4	6.15	6.83	7.4		7.047	0.401996		1.047				5.7045
	8		9.67	10.24	9.67	9.1	10.24	8.53	9.67	9.1	9.67	8.53		9.442	0.581288		1.442				6.15641
	10		12.8	11.01	11.67	11.1	11.1	11.67	13.28	11.39	11.67	10.81		11.65	0.7595		1.65				6.51931
	12		13.7	13.8	14.58	14.27	14.03	13.11	14.32	14.28	13.98	13.95		14.002	0.389353		2.002				2.7807
	16		17.66	17.66	18.28	17.86	17.4	17.3	18.35	17.26	17.15	17.65		17.657	0.389591		1.657				2.20644
SOFT	4		6.26	6.12	6.26	6.4	6.26	5.98	5.83	6.26	6.33	6.47		6.217	0.182486		2.217		2.94667		2.93527		3.21763
	6		8.82	9.2	8.82	8.68	9.24	8.96	10	9.1	8.96	9.27		9.105	0.352229		3.105				3.86852		'
	8		11.01	10.06	10.25	10.44	11.19	12.31	11.52	11.24	11.38	11.88		11.128	0.677861		3.128				6.09149
	10		12.8	12.94	12.94	13.28	12.66	12.82	13.08	12.8	13.1	12.52		12.894	0.21167		2.894				1.64161
	12		15.36	14.41	14.41	14.79	14.6	13.84	14.99	14.6	15.17	14.98		14.715	0.418647		2.715				2.84503
	16		19.91	19.35	19.91	19.61	19.63	19.08	20.48	19.34	19.54	19.36		19.621	0.377477		3.621				1.92384
CR: HARD	4		4.04	4	4.2	4	4.1	4.22	4.22	4.04	4.2	4.22		4.124	0.092		0.12		0.336667		2.23084		1.52348
	6		6.4	6.14	6.3	6.4	6.22	6.2	6.31	6.34	6.39	6.31		6.301	0.084788		0.3				1.34563
	8		8.13	8.1	8.28	8.33	8.35	8.23	8.37	8.25	8.07	8.31		8.242	0.102157		0.24				1.23947
	10		10.34	10.3	10.5	10.31	10.11	10.48	10.56	10.2	10.28	10.04		10.312	0.159487		0.31				1.54661
	12		12.6	12.7	12.5	12.27	12.53	12.7	12.31	12.65	12.78	12.4		12.544	0.164754		0.54				1.31341
	16		16.38	16.71	16.87	16.9	16.52	16.12	16.28	16.5	16.31	16.55		16.514	0.241917		0.51				1.46492
HARD = hard contact mode outside the cleanroom
SOFT = soft contact mode outside the cleanroom
CR: HARD = hard contact mode inside the cleanroom

## Sheet: Edge effects
488	pixels	706	1.44672	um/pixel															edge down				edgeup
	5-10 down middle		5-10 down centerl				5-10 down edge					Center dwn			Middle down			1	10.95	15.8414		1	11.426	16.53			-3.366	15.667
			1	8.094	11.7096		1	7.141	10.3309		1	10.95	15.8414	1	10.95	15.8414		2	10.95	15.8414		2	11.426	16.53			0.843	15.642
1	8.094	11.7096	2	8.094	11.7096		2	7.618	11.021		2	10.95	15.8414	2	11.426	16.53		3	11.426	16.53		3	10.95	15.8414			-0.868	15.182
2	8.094	11.7096	3	7.618	11.021		3	7.141	10.3309		3	10.95	15.8414	3	11.426	16.53		4	11.902	17.2186		4	11.426	16.53			-2.526	15.655
3	8.094	11.7096	4	8.094	11.7096		4	7.618	11.021		4	11.426	16.53	4	11.902	17.2186		5	11.902	17.2186		5	11.426	16.53			-0.843	15.642
4	7.618	11.021	5	8.094	11.7096		5	7.618	11.021		5	10.95	15.8414	5	11.426	16.53		6	11.426	16.53		6	11.426	16.53			0.843	15.642
5	7.618	11.021	6	8.094	11.7096		6	7.141	10.3309		6	11.902	17.2186	6	11.426	16.53		7	11.426	16.53		7	11.902	17.2186			-1.614	16.336
6	7.618	11.021	7	7.618	11.021		7	7.618	11.021		7	11.426	16.53	7	11.426	16.53		8	11.902	17.2186		8	11.426	16.53			-2.454	16.115
7	7.618	11.021	8	7.618	11.021		8	7.618	11.021		8	12.379	17.9087	8	11.902	17.2186		9	11.902	17.2186		9	11.426	16.53			-2.49	15.885
8	8.094	11.7096	9	8.094	11.7096		9	7.618	11.021		9	11.426	16.53	9	10.95	15.8414		10	11.902	17.2186		10	11.426	16.53			0	16.1
9	8.094	11.7096	10	8.094	11.7096		10	7.618	11.021		10	11.426	16.53	10	10.95	15.8414		11	11.902	17.2186		11	10.95	15.8414			1.762	14.957
10	8.094	11.7096	11	7.618	11.021		11	7.141	10.3309		11	11.426	16.53	11	10.95	15.8414		12	11.426	16.53		12	11.426	16.53			-1.66	15.877
11	7.618	11.021	12	7.618	11.021		12	7.618	11.021		12	11.426	16.53	12	11.426	16.53		13	11.426	16.53		13	10.95	15.8414			-8.746	15.126
12	7.618	11.021	13	8.094	11.7096		13	7.618	11.021		13	11.902	17.2186	13	11.426	16.53		14	10.95	15.8414		14	11.426	16.53			-2.526	15.655
13	7.618	11.021	14	8.094	11.7096		14	7.618	11.021		14	11.426	16.53	14	11.426	16.53		15	10.95	15.8414		15	10.95	15.8414			-4.268	15.453
14	7.618	11.021	15	8.094	11.7096		15	7.618	11.021		15	10.95	15.8414	15	11.426	16.53		16	11.426	16.53		16	11.426	16.53			-25.463	16.049
15	8.094	11.7096	16	7.618	11.021		16	7.618	11.021		16	11.426	16.53	16	11.902	17.2186		17	11.426	16.53		17	11.426	16.53			0	15.64
16	7.618	11.021	17	8.094	11.7096		17	7.141	10.3309		17	11.426	16.53	17	11.426	16.53		18	10.474	15.1527		18	10.95	15.8414			-0.868	15.182
17	7.618	11.021	18	8.094	11.7096		18	7.618	11.021		18	11.426	16.53	18	10.95	15.8414		19	11.426	16.53		19	10.95	15.8414			-14.036	15.173
18	7.618	11.021	19	8.094	11.7096		19	7.618	11.021		19	11.426	16.53	19	10.95	15.8414		20	10.95	15.8414		20	10.95	15.8414			-8.746	15.126
19	7.618	11.021	20	8.094	11.7096		20	7.618	11.021		20	10.95	15.8414	20	10.95	15.8414		21	11.426	16.53		21	10.95	15.8414			-4.268	15.453
20	7.618	11.021	21	7.618	11.021		21	7.618	11.021		21	11.426	16.53	21	10.95	15.8414		22	11.426	16.53		22	11.426	16.53			-11.802	15.743
21	7.618	11.021	22	7.618	11.021		22	7.618	11.021		22	11.426	16.53	22	11.426	16.53		23	11.426	16.53		23	11.426	16.53			-20.266	15.937
22	8.094	11.7096	23	7.618	11.021		23	7.618	11.021		23	11.426	16.53	23	11.426	16.53		24	11.426	16.53		24	10.474	15.1527			0	14.72
23	7.618	11.021	24	7.618	11.021		24	7.618	11.021		24	11.902	17.2186	24	11.426	16.53		25	11.426	16.53		25	10.95	15.8414			-28.124	15.126
24	7.618	11.021	25	7.618	11.021		25	7.618	11.021		25	11.426	16.53	25	11.426	16.53		26	11.426	16.53		26	11.902	17.2186			-13.65	16.568
25	7.618	11.021	26	7.618	11.021		26	7.618	11.021		26	11.426	16.53	26	11.426	16.53		27	10.95	15.8414		27	11.426	16.53			-30.256	15.976
26	8.094	11.7096	27	7.618	11.021		27	7.141	10.3309		27	11.426	16.53	27	10.95	15.8414		28	10.95	15.8414		28	11.426	16.53			-25.821	15.842
27	7.618	11.021	28	7.141	10.3309		28	7.618	11.021		28	10.95	15.8414	28	11.426	16.53		29	11.426	16.53		29	11.426	16.53			-7.539	15.776
28	7.618	11.021	29	7.618	11.021		29	7.618	11.021		29	10.95	15.8414	29	10.95	15.8414		30	11.902	17.2186		30	10.95	15.8414			-26.175	15.121
29	7.618	11.021	30	7.618	11.021		30	7.618	11.021		30	11.902	17.2186	30	11.426	16.53		31	11.426	16.53		31	11.426	16.53			-2.454	16.115
30	7.618	11.021	31	7.618	11.021		31	7.618	11.021		31	11.426	16.53	31	10.95	15.8414		32	11.426	16.53		32	10.474	15.1527			-9.019	14.671
31	7.618	11.021	32	8.094	11.7096		32	7.141	10.3309		32	11.426	16.53	32	10.95	15.8414		33	10.474	15.1527		33	11.426	16.53			-32.989	15.63
32	7.618	11.021	33	7.618	11.021		33	7.141	10.3309		33	11.426	16.53	33	11.426	16.53		34	11.426	16.53		34	11.426	16.53			-35.538	15.828
33	8.094	11.7096	34	6.665	9.64226		34	7.141	10.3309		34	11.426	16.53	34	11.426	16.53		45	10.474	15.1527		35	11.426	16.53			-42.614	15.626
34	7.618	11.021	35	8.094	11.7096		35	7.141	10.3309		35	11.426	16.53	35	11.426	16.53		36	11.426	16.53		36	11.426	16.53			-43.831	15.942
35	7.618	11.021	36	7.618	11.021		36	7.618	11.021		36	11.426	16.53	36	10.95	15.8414		37	11.426	16.53		37	11.426	16.53			-42.663	15.951
36	8.094	11.7096	37	7.618	11.021		37	7.141	10.3309		37	12.379	17.9087	37	11.426	16.53		38	11.902	17.2186		38	10.95	15.8414			4.332	15.223
37	8.094	11.7096	38	7.618	11.021		38	7.618	11.021		38	11.902	17.2186	38	11.902	17.2186		39	11.902	17.2186		39	11.426	16.53			-8.366	15.808
38	8.094	11.7096	39	7.618	11.021		39	7.618	11.021		39	11.426	16.53	39	10.95	15.8414		40	10.95	15.8414		40	11.426	16.53			-18.97	15.565
39	7.618	11.021	40	8.094	11.7096		40	7.141	10.3309		40	11.902	17.2186	40	10.95	15.8414						41	10.95	15.8414			-4.399	14.994
	µm	SD	%CV
5-10 down center	11.2619	0.328867	2.92017		3.01831
5-10 down middle	11.2505	0.328867	2.92313		2.81014
5-10 down edge	10.8139	0.320261	2.96156		3.2668
Center down	16.5645	0.516223	3.11644								16.4497	0.522024	3.17346
Middle down	16.3406	0.440731	2.69715		11.1076	0.426105	3.83616
Edge down	16.4439	0.587383	3.57204
Edge up	16.2949	0.45182	2.77278

## Sheet: Figure 5
FIGURE 5 - Microdroplet diameters
	Photomask spot diameters					Measured droplet diameters									mean	sd
old CR		5 um		6.31	6.06	6.07	6.39	6.91	6.82	5.68	6.25	6.63	6.16		6.328	0.356197
		10 um		11.61	10.96	10.96	11.29	10.64	10.61	11.29	10.96	11.29	10.64		11.025	0.321598
		15 um		16.16	15.28	15.53	14.77	15.34	14.77	13.26	16.01	14.96	14.9		15.098	0.767435
																		CV%	average CV%
nLOF: SOFT		6 um		9.04	8.22	9.03	8.71	8.23	8.07	8.23	8.6	8.71	8.25		8.509	0.337859		3.97061	2.64657
		8 um		10.98	10.97	11.29	11.29	10.98	10.65	10.97	10.32	11.29	10.64		10.938	0.305116		2.78951
		10 um		12.58	12.27	12.59	12.29	12.58	13.09	12.59	12.59	12.43	12.76		12.577	0.222578		1.76972
		16 um		18.72	19.37	19.39	20.09	19.52	18.68	19.7	19.2	19.42	19.45		19.354	0.398		2.05642
old CR = previously published cleanroom-based process (see [21] in the main text)
nLOF: SOFT = n-LOF process performed in soft contact mode outside the cleanroom

## Sheet: Figure 6
FIGURE 5 - Enzyme linked immunosorbent assay for single molecule counting
	Concentration of Anti-Tau antibody conjugated with HRP (fM)						Fluorescent droplet counts
							Rep 1	Rep 2	Rep 3
		0					0	3	1
		0.01					72	49	35
		0.1					461	446	437
		1					739	582	703
		100					838	937	810
